# Supplementary material for: Probiotic LB101 alleviates dry eye in mice by suppressing matrix metalloproteinase-9 expression through the regulation of gut microbiota-involved NF-κB signaling
Source: PLoS One. 2024 Jun 17;19(6):e0303423. doi: 10.1371/journal.pone.0303423 (PMC11182509; doi:10.1371/journal.pone.0303423)
Supplement: S1 Data — (XLSX) [file pone.0303423.s003.xlsx]

## Sheet: Sheet1
	Tear secretion(cm)						Blinking/min					eye IL-1beta							eye IL-1/IL-10
	NC	Sham	EB	LB101			NC	Sham	EB	LB101			NC	Sham	EB	LB101			NC	Sham	EB	LB101
	0.75	0.75	0.1	0.2			6	7	13	11			9.92154	9.80392	10.4414	7.74661			0.369115	0.336538	0.498184	0.352431
	0.8	0.8	0.15	0.2			6	4	13	8			7.19751	9.70742	9.79347	10.019			0.338964	0.433862	0.4375	0.3801
	0.5	0.7	0.1	0.15			7	7	16	8			7.45665	9.53296	10.1771	8.7797			0.304444	0.307494	0.449104	0.357357
	0.6	0.6	0.12	0.2			5	4	10	7			8.90161	7.52203	9.81801	7.41811			0.39632	0.329567	0.501398	0.305556
	0.6	0.35	0.1	0.25			5	5	11	9			8.6105	6.89567	10.3354	8.75569			0.30787	0.332716	0.586034	0.330878
	0.7	0.7	0.1	0.15			6	5	9	10			9.70131	9.35334	13.7896	7.95542			0.365766	0.35302	0.607339	0.339183
AVG	0.658333	0.65	0.111667	0.191667		AVG	5.83333	5.33333	12	8.83333		AVG	8.63152	8.80256	10.7258	8.44576		AVG	0.34708	0.348866	0.51326	0.344251
SD	0.101721	0.147196	0.0186339	0.0343592		SD	0.687184	1.24722	2.3094	1.34371		SD	1.02621	1.14995	1.39132	0.862944		SD	0.0333674	0.0402877	0.0637318	0.0231867
P		0.919114	1.04101e-05	0.00101588		P		0.450574	0.000203948	0.0243064		P		0.809047	0.0384455	0.0109841		P		0.940638	0.000646376	0.00023658
	eye TNF-a						eye IL-10						eye MMP-9						eye TNF-a/IL-10
	NC	Sham	EB	LB101			NC	Sham	EB	LB101			NC	Sham	EB	LB101			NC	Sham	EB	LB101
	42.5209	43.9216	46.0274	35.1002			26.8793	29.1317	20.9589	21.9805			367.896	134.637	678.662	431.749			1.58192	1.50769	2.19608	1.59688
	30.7317	37.5038	45.5163	38.7789			21.2339	22.3744	22.3851	26.3589			334.476	463.05	797.724	726.482			1.4473	1.67619	2.03333	1.47119
	33.1141	45.018	54.4444	35.8831			24.4927	31.0022	22.6608	24.5684			459.747	524.403	1082.9	392.78			1.352	1.45209	2.40258	1.46054
	40.8584	41.5216	40.6897	38.8439			22.4607	22.824	19.5813	24.2775			255.783	652.152	550.035	291.161			1.81911	1.81921	2.07799	1.6
	39.7669	25.9528	42.6944	38.0702			27.968	20.7254	17.6363	26.462			379.748	451.706	957.891	220.372			1.42188	1.25222	2.42083	1.43867
	43.7563	37.0932	59.6496	44.2105			26.5233	26.4952	22.705	23.4547			92.4401	329.847	956.506	345.444			1.64973	1.4	2.62716	1.88493
AVG	38.458	38.5018	48.1703	38.4811		AVG	24.9263	25.4255	20.9879	24.517		AVG	315.015	425.966	837.287	401.332		AVG	1.54532	1.5179	2.293	1.57537
SD	4.83575	6.34313	6.69229	2.92676		SD	2.43303	3.74493	1.86691	1.57044		SD	116.448	161.761	181.809	160.587		SD	0.157808	0.184735	0.209389	0.152548
P		0.990444	0.0410135	0.0141385		P		0.807692	0.0391888	0.00894967		P		0.241613	0.00360524	0.00244373		P		0.805872	0.000100547	0.000102246
	MPO						colon IL-1beta						colon TNF-a						colon IL-10						colon IL-1/IL-10						colon TNF-a/IL-10
	NC	Sham	EB	LB101			NC	Sham	EB	LB101			NC	Sham	EB	LB101			NC	Sham	EB	LB101			NC	Sham	EB	LB101			NC	Sham	EB	LB101
	1.25709	2.48048	2.9726	1.11856			10.0959	12.6126	14.8015	9.97836			17.4669	11.7718	27.3973	16.3574			16.2098	14.1892	12.6712	17.7405			0.622827	0.888889	1.16812	0.562461			1.07755	0.82963	2.16216	0.922034
	1.09804	1.75315	4.33074	0.933333			7.96417	11.8652	13.9241	7.37449			16.4706	16.3964	25.5311	13.0667			14.2974	14.1892	14.7295	15.8148			0.557037	0.836214	0.945326	0.466302			1.152	1.15556	1.73333	0.82623
	1.17565	1.03618	3.9168	1.34087			9.74719	8.78411	11.5038	12.9825			14.6687	11.5132	21.4682	13.3032			14.5609	15.5428	9.70636	14.2534			0.66941	0.565158	1.18519	0.910837			1.00741	0.740741	2.21176	0.933333
	1.38272	1.41561	5.17926	1.08365			11.5226	8.58693	13.0313	12.5584			14.9074	16.051	20.9139	12.5843			16.7438	18.3917	10.7645	13.764			0.688172	0.466891	1.21058	0.912404			0.890323	0.872727	1.94286	0.914286
	1.77147	0.88547	3.9137	1.04841			10.9748	7.35676	19.3593	14.0416			16.5337	14.5983	23.6398	11.4372			15.8359	14.0598	12.8049	13.5023			0.693032	0.523247	1.51187	1.03994			1.04407	1.0383	1.84615	0.847059
	1.39352	2.65978	3.92795	1.23667			11.8427	12.7775	20.9445	11.6667			15.5556	14.2448	28.1223	15.8667			19.9846	19.1971	12.6092	19.5417			0.592593	0.665593	1.66105	0.597015			0.778378	0.742029	2.2303	0.81194
AVG	1.34641	1.70511	4.04018	1.12691		AVG	10.3579	10.3305	15.5941	11.4337		AVG	15.9338	14.0959	24.5121	13.7692		AVG	16.2721	15.9283	12.2143	15.7695		AVG	0.637178	0.657665	1.28036	0.74816		AVG	0.991621	0.896497	2.0211	0.875814
SD	0.217194	0.67305	0.653895	0.131278		SD	1.29829	2.15351	3.4039	2.20281		SD	0.982811	1.89126	2.74983	1.7631		SD	1.87203	2.09931	1.6037	2.22025		SD	0.0506217	0.157283	0.2371	0.214223		SD	0.123719	0.152957	0.191292	0.0488026
P		0.283205	0.000239324	1.97152e-06		P		0.981052	0.0152471	0.0446706		P		0.0826811	3.81187e-05	2.44241e-05		P		0.790201	0.0104449	0.0157651		P		0.787234	0.000628994	0.00394826		P		0.30499	1.24771e-06	1.3998e-07
	FMT-Tear secretion(cm)						Blinking/min						eye IL-1beta						FMT eye IL-1/IL-10
	NC	hFMT	eFMT	LB101			NC	hFMT	eFMT	LB101			NC	hFMT	eFMT	LB101			NC	hFMT	eFMT	LB101
	0.75	0.7	0.3	0.7			6	6	6	6			20.1401	20.0949	22.3063	22.3404			0.749281	0.825536	1.17512	0.864706
	0.8	0.7	0.55	0.6			6	4	7	5			15.2319	19.5699	21.6687	22.0498			0.717342	0.871648	1.14394	0.845045
	0.5	0.5	0.4	0.65			7	5	9	7			16.655	14.4628	22.6537	17.5405			0.68	0.65625	1.21528	0.873166
	0.6	0.6	0.5	0.7			5	5	6	7			19.361	19.9362	24.8557	17.1508			0.861996	0.917191	1.31455	0.846004
	0.6	0.5	0.5	0.75			5	6	11	6			19.3736	20.4476	21.9643	21.2908			0.692708	0.882114	1.08493	0.914013
	0.7	0.7	0.55	0.5			6	5	9	6			20.908	17.4041	22.8375	17.9053			0.788288	0.795761	1.0813	0.931866
AVG	0.658333	0.616667	0.466667	0.65		AVG	5.83333	5.16667	8	6.16667		AVG	18.6116	18.6526	22.7144	19.7129		AVG	0.748269	0.82475	1.16919	0.879133
SD	0.101721	0.0897527	0.0897527	0.0816497		SD	0.687184	0.687184	1.82574	0.687184		SD	2.0001	2.11756	1.03496	2.21382		SD	0.0622367	0.0849201	0.0803664	0.0329156
P		0.50782	0.0246284	0.00701885		P		0.156054	0.00875477	0.061927		P		0.97553	0.00319399	0.0206084		P		0.13537	6.17595e-05	2.13973e-05
	eye TNF-a						eye IL-10						eye MMP-9						FMT eye TNF-a/IL-10
	NC	hFMT	eFMT	LB101			NC	hFMT	eFMT	LB101			NC	hFMT	eFMT	LB101			NC	hFMT	eFMT	LB101
	29.6128	38.0071	47.868	38.7538			26.8793	24.3416	18.9821	25.8359			389.478	220.98	1047.17	400.54			1.10169	1.5614	2.52174	1.5
	26.8293	30.4516	35.5494	37.0945			21.2339	22.4516	18.9422	26.0931			477.003	589.435	693.165	66.9944			1.26351	1.35632	1.87673	1.42162
	26.0322	25.2066	32.6214	27.4163			24.4927	22.0386	18.6408	20.0884			400.872	421.25	598.475	332.706			1.06286	1.14375	1.75	1.36478
	30.9013	29.1183	31.5579	23.118			22.4607	21.7362	18.9081	20.2727			284.721	124.131	561.694	815.438			1.3758	1.33962	1.66901	1.14035
	38.8929	35.053	35.8478	37.5371			27.968	23.1802	20.245	23.2938			358.357	375.116	814.758	180.49			1.39062	1.5122	1.7707	1.61146
	39.5699	28.9507	40.3091	25.2568			26.5233	21.871	21.1204	19.2145			92.4401	560.284	560.776	366.118			1.49189	1.3237	1.90854	1.31447
AVG	31.9731	31.1312	37.2923	31.5294		AVG	24.9263	22.6032	19.4731	22.4664		AVG	333.812	381.866	712.674	360.381		AVG	1.28106	1.37283	1.91612	1.39211
SD	5.38623	4.2235	5.48893	6.40664		SD	2.43303	0.911473	0.898551	2.77587		SD	122.047	167.743	173.974	233.782		SD	0.155736	0.136167	0.282308	0.14764
P		0.7889	0.0747244	0.157642		P		0.0734705	0.000273658	0.0447074		P		0.615739	0.0120276	0.0221905		P		0.344624	0.00307944	0.00426124
	MPO						colon IL-1beta						colon TNF-a						colon IL-10						FMT colon IL-1/IL-10						FMT TNF-a IL-1/IL-10
	NC	hFMT	eFMT	LB101			NC	hFMT	eFMT	LB101			NC	hFMT	eFMT	LB101			NC	hFMT	eFMT	LB101			NC	hFMT	eFMT	LB101			NC	hFMT	eFMT	LB101
	1.25709	0.977733	4.45556	1.76522			10.0959	11.441	15.8848	12.8953			30.2457	28.7449	45.0794	33.3913			16.2098	17.3583	16.9444	21			0.622827	0.659108	0.937462	0.614063			1.86589	1.65598	2.66042	1.59006
	1.09804	1.36508	3.28421	1.21557			7.96417	12.1105	11.0721	10.9707			31.3725	29.932	40	34.7305			14.2974	13.4921	11.5789	17.1158			0.557037	0.897603	0.956229	0.640967			2.19429	2.21849	3.45455	2.02915
	1.17565	1.11638	4.46199	1.10801			9.74719	11.622	11.5226	8.5937			29.8921	34.4828	31.8713	27.1881			14.5609	19.6121	10.2339	12.0577			0.66941	0.592593	1.12593	0.712713			2.05291	1.75824	3.11429	2.25483
	1.38272	1.16436	4.68495	1.37595			11.5226	11.0891	19.2616	10.2912			27.4691	31.6832	36.6771	32.8244			16.7438	19.7525	10.4232	22.376			0.688172	0.561404	1.84795	0.459923			1.64055	1.60401	3.5188	1.46695
	1.77147	1.8481	4.97483	1.0625			10.9748	13.8772	17.0249	10.5556			29.7546	34.7197	36.0749	28.5714			15.8359	19.9367	12.6362	11.5625			0.693032	0.696061	1.34731	0.912913			1.87893	1.7415	2.85488	2.47104
	1.39352	1.16114	3.60671	0.875			11.8427	10.8127	18.1007	9.91285			31.1728	29.6998	34.7561	29.0441			19.9846	17.1406	11.2043	20.5882			0.592593	0.630824	1.61552	0.481481			1.55985	1.73272	3.10204	1.41071
AVG	1.34641	1.27213	4.24471	1.23371		AVG	10.3579	11.8254	15.4778	10.5365		AVG	29.9845	31.5437	37.4098	30.9583		AVG	16.2721	17.882	12.1702	17.45		AVG	0.637178	0.672932	1.30507	0.63701		AVG	1.8654	1.78516	3.11749	1.87046
SD	0.217194	0.281438	0.598354	0.281913		SD	1.29829	1.00398	3.13074	1.28948		SD	1.27773	2.33006	4.19458	2.80498		SD	1.87203	2.26602	2.27649	4.29277		SD	0.0506217	0.109445	0.337096	0.151627		SD	0.218872	0.201104	0.303529	0.405469
P		0.650344	1.51547e-06	1.35066e-06		P		0.0734581	0.0323186	0.00852741		P		0.218834	0.0210605	0.0169896		P		0.24872	0.00261649	0.0354668		P		0.52232	0.00256669	0.00235585		P		0.559488	9.66144e-06	0.000259806
	occludin						FMT-occludin
	NC	Sham	EB	LB101			NC	hFMT	eFMT	LB101
	1.13068	1.15626	0.4209	0.851295			1.03729	1.07149	0.514496	0.94986
	1.15912	1.02813	0.342851	0.896077			1.06894	0.910893	0.520671	0.869486
	1.28499	1.18943	0.412133	0.774226			0.972885	0.941139	0.604804	0.815297
	1.50277	1.18686	0.440572	0.723091			0.972956	1.03328	0.526327	0.884694
AVG	1.26939	1.14017	0.404114	0.811172		AVG	1.01302	0.989201	0.541574	0.879834
SD	0.146723	0.0659905	0.0368389	0.0669741		SD	0.0416308	0.065492	0.0367446	0.0479567
P		0.213555	2.77338e-06	9.16364e-05		P		0.61411	4.82683e-05	6.89857e-05
